# Supplementary material for: Application of Near Infrared Spectroscopy for the Rapid Assessment of Nutritional Quality of Different Strawberry Cultivars
Source: Foods. 2023 Aug 29;12(17):3253. doi: 10.3390/foods12173253 (PMC10486686; doi:10.3390/foods12173253)
Supplement: Supplementary file 1 [file foods-12-03253-s001.zip]

Archive with 1 entries (1 files):
- foods-2550567-supplementary.pdf
